# Supplementary material for: Foudroyant cerebral venous (sinus) thrombosis triggered through CLEC-2 and GPIIb/IIIa dependent platelet activation
Source: Nat Cardiovasc Res. 2022 Feb 10;1(2):132–41. doi: 10.1038/s44161-021-00017-1 (PMC11358028; doi:10.1038/s44161-021-00017-1)
Supplement: Supplementary file 13 — File contains source data [file 44161_2021_17_MOESM13_ESM.xlsx]

## Sheet: 1d
Fig. 1d
Platelet count [10^5/µl]
Mouse	Sex	Age (weeks)	0 min	5 min	20 min	60 min/death	24 h
untreated-1	M	12	8.26275	9.996	10.976	14.7	11.564
untreated-2	M	12	9.99216	9.016	7.252	8.428	9.016
untreated-3	F	12	10.9529	6.664	9.8	10.094	10.78
untreated-4	F	12	9.99216	9.212	9.898	9.016	13.23
untreated-5	F	16	9.63667	9.408	9.31	10.29	9.8
untreated-6	F	16	8.82	nd	nd	nd	nd
untreated-7	M	16	10.9433	nd	nd	nd	nd
INU1-fab-1	M	12	8.26275	7.78011	5.88	0.909799	nd
INU1-fab-2	M	12	9.99216	8.04507	1.764	0.671275	nd
INU1-fab-3	F	12	10.9529	7.57685	0.98	2.22741	nd
INU1-fab-4	F	12	9.99216	8.62944	3.26667	0.77743	nd
INU1-fab-5	F	16	8.26275	6.20122	6.53333	2.52286	nd
INU1-fab-6	F	16	9.99216	6.06436	4.57333	0.932348	nd
INU1-fab-7	M	16	10.9529	8.00495	nd	0.0881546	nd
INU1-fab-8	M	16	9.99216	7.47129	nd	0.561649	nd
INU1-fab-9	F	14	nd	4.60891	nd	1.67776	nd
INU1-fab-10	F	14	nd	4.85149	nd	nd	nd
INU1-F(ab')2-1	M	12	9.07407	0.393214	0.0743833	0.752279	1.15294
INU1-F(ab')2-2	M	12	10.5259	0.442412	0.185958	0.174559	2.79009
INU1-F(ab')2-3	F	12	9.2904	0.632406	0.148767	0.514695	3.3501
INU1-F(ab')2-4	F	12	10.094	0.424295	0.961852	0.188892	2.74906
INU1-F(ab')2-5	F	16	10.3292	1.08889	0.798519	0.637342	3.38826
INU1-F(ab')2-6	F	16	nd	0.925556	0.130062	nd	2.42883
INU1-F(ab')2-7	M	16	nd	nd	0.214753	nd	1.17963
INU1-F(ab')2-8	M	16	nd	nd	0.423457	nd	2.77936
INU1-F(ab')2-9	F	14	nd	nd	nd	nd	1.02002
INU1-F(ab')2-10	F	14	nd	nd	nd	nd	3.44165
INU1-IgG-1	M	12	9.86447	0.4312	0.773684	0.185958	2.94
INU1-IgG-2	M	12	9.09079	0.424596	0.483553	0.278937	2.64393
INU1-IgG-3	F	12	10.4447	0.440938	0.773684	0.0929791	2.254
INU1-IgG-4	F	12	8.26275	0.444166	0.676974	0.588	1.78206
INU1-IgG-5	F	16	9.99216	0.185958	0.618947	0.196	2.70789
INU1-IgG-6	F	16	10.9529	0.278937	0.384314	0.098	2.51447
INU1-IgG-7	M	16	9.99216	0.0929791	0.384314	nd	1.93421
INU1-IgG-8	M	16	nd	nd	0.672549	nd	1.54737
INU1-IgG-9	F	14	nd	nd	0.672549	nd	3.19145
INU1-IgG-10	F	14	nd	nd	0.576471	nd	1.24902

## Sheet: 1e-f
			Fig 1e	Fig 1f
Mouse	Sex	Age (weeks)	Appearance of Seizures [min]	Death [min]
untreated-1	M	12	survived without seizures for more than 180 min
untreated-2	M	12	survived without seizures for more than 180 min
untreated-3	F	12	survived without seizures for more than 180 min
untreated-4	F	12	survived without seizures for more than 180 min
untreated-5	F	14	survived without seizures for more than 180 min
untreated-6	F	14	survived without seizures for more than 180 min
INU1-fab-1	M	12	19	sacrified for OE
INU1-fab-2	M	12	9	16
INU1-fab-3	F	12	9	18
INU1-fab-4	F	12	11	18
INU1-fab-5	M	16	10	25
INU1-fab-6	M	16	19	27
INU1-fab-7	M	14	11	32
INU1-fab-8	M	14	23	sacrified for OE (not included in 1e)
INU1-fab-9	F	14	9	sacrified for OE (not included in 1e)
INU1-fab-10	F	14	28	180
INU1-F(ab')2-1	M	12	survived without seizures for more than 180 min
INU1-F(ab')2-2	M	12	survived without seizures for more than 180 min
INU1-F(ab')2-3	F	12	survived without seizures for more than 180 min
INU1-F(ab')2-4	F	12	survived without seizures for more than 180 min
INU1-F(ab')2-5	F	14	survived without seizures for more than 180 min
INU1-F(ab')2-6	F	14	survived without seizures for more than 180 min
INU1-IgG-1	M	12	survived without seizures for more than 180 min
INU1-IgG-2	M	12	survived without seizures for more than 180 min
INU1-IgG-3	F	12	survived without seizures for more than 180 min
INU1-IgG-4	F	12	survived without seizures for more than 180 min
INU1-IgG-5	F	14	survived without seizures for more than 180 min
INU1-IgG-6	F	14	survived without seizures for more than 180 min
