# Supplementary material for: Foudroyant cerebral venous (sinus) thrombosis triggered through CLEC-2 and GPIIb/IIIa dependent platelet activation
Source: Nat Cardiovasc Res. 2022 Feb 10;1(2):132–41. doi: 10.1038/s44161-021-00017-1 (PMC11358028; doi:10.1038/s44161-021-00017-1)
Supplement: Supplementary file 15 — File contains source data [file 44161_2021_17_MOESM15_ESM.xlsx]

## Sheet: 2a
Fig. 2a
Mouse	Sex	Age (weeks)	Occluded vessels per field of view based on H&E sections
control-1	M	11	2
control-2	M	11	1
control-3	M	11	0
control-4	F	11	1
control-5	F	11	0
control-6	F	11	0
INU1-fab-1	M	11	9
INU1-fab-2	M	11	12
INU1-fab-3	M	11	14
INU1-fab-4	F	11	11
INU1-fab-5	F	11	10
INU1-fab-6	F	11	9
INU1-fab-7	M	14	14
INU1-IgG-1	M	11	0
INU1-IgG-2	M	11	1
INU1-IgG-3	M	11	0
INU1-IgG-4	M	11	0
INU1-IgG-5	F	11	0
INU1-IgG-6	F	11	1
INU1-IgG-7	F	11	0

## Sheet: 2b
Fig. 2b
Mouse	Sex	Age (weeks)	Occluded vessels per field of view based on Cryo sections
control-1	F	10	2
control-2	F	10	1
control-3	F	12	3
control-4	M	10	1
control-5	M	10	0
control-6	M	12	0
INU1-fab-1	F	10	10
INU1-fab-2	F	10	11
INU1-fab-3	F	12	6
INU1-fab-4	M	10	23
INU1-fab-5	M	10	9
INU1-fab-6	M	12	24
INU1-IgG-1	F	10	0
INU1-IgG-2	F	12	1
INU1-IgG-3	F	12	0
INU1-IgG-4	M	10	0
INU1-IgG-5	M	12	0
INU1-IgG-6	M	12	0

## Sheet: 2d
Fig. 2d
Mouse	Sex	Age (weeks)	Thrombi/mm³ based on LSFM-data
control-1	M	10	3.50335
control-2	M	12	1.66018
control-3	F	10	2.40506
control-4	F	12	3.11022
INU1-fab-1	M	10	14.7984
INU1-fab-2	M	12	7.18699
INU1-fab-3	F	10	11.5133
INU1-fab-4	F	12	10.8651
INU1-IgG-1	M	10	0.83398
INU1-IgG-2	M	12	1.11488
INU1-IgG-3	F	10	0.961798
INU1-IgG-4	F	12	0.655915
INU1-IgG-5	M	15	1.36924
