# Supplementary material for: Foudroyant cerebral venous (sinus) thrombosis triggered through CLEC-2 and GPIIb/IIIa dependent platelet activation
Source: Nat Cardiovasc Res. 2022 Feb 10;1(2):132–41. doi: 10.1038/s44161-021-00017-1 (PMC11358028; doi:10.1038/s44161-021-00017-1)
Supplement: Supplementary file 16 — File contains source data [file 44161_2021_17_MOESM16_ESM.xlsx]

## Sheet: 3a
Fig. 3a
Platelet count [10^5/µl]
Mouse	Sex	Age (weeks)	0 min	5 min	20 min	60 min/death	180 min	24 h
WT-1	F	8	10.0658	7.78	3.57435	0.928367	nd	nd
WT-2	F	8	9.27632	8.04	1.95138	0.684975	nd	nd
WT-3	M	8	10.6579	7.58	1.08995	2.27287	nd	nd
WT-4	M	8	nd	8.63	1.57311	0.793296	nd	nd
WT-5	M	8	nd	6.2	2.712	2.57435	nd	nd
WT-6	M	11	8.43137	6.06	1.46915	0.951376	nd	nd
WT-7	M	11	10.1961	8.04	3.42009	0.0899536	nd	nd
WT-8	M	11	11.1765	7.47	2.17399	0.573111	nd	nd
WT-9	F	11	10.1961	4.69	3.87063	1.712	nd	nd
WT-10	F	11	nd	4.85	4.28181	1.39148	nd	nd
WT-11	F	11	nd	nd	2.97709	1.1354	nd	nd
WT-12	M	16	nd	nd	1.03489	1.13507	nd	nd
WT-13	M	16	nd	nd	2.44227	nd	nd	nd
JON/A-treated-1	F	8	8.43137	8.93889	8.08627	9.74128	8.7	7.00404
JON/A-treated-2	F	8	10.1961	10.2093	9.05498	9.89201	9.7	7.61534
JON/A-treated-3	F	8	11.1765	8.73148	8.53897	8.27764	8.3	9.28633
JON/A-treated-4	M	8	10.1961	8.80556	8.84596	10.2343	9.9	9.74128
JON/A-treated-5	M	8	9.83333	9.32778	8.40542	9.00404	9.1	9.89201
JON/A-treated-6	M	11	9	nd	9.76932	9.61534	9.5	8.27764
JON/A-treated-7	M	11	11.1667	nd	9.82881	9.28633	9.5	10.2343
JON/A-treated-8	M	11	nd	nd	11.9478	nd		nd
JON/A-treated-9	F	11	nd	nd	9.91782	nd		nd
JON/A-treated-10	F	11	nd	nd	9.95963	nd		nd
JON/A-treated-11	F	11	nd	nd	10.5919	nd		nd
JON/A-treated-12	M	16	nd	nd	10.2324	nd		nd
JON/A-treated-13	M	16	nd	nd	9.93484	nd		nd
Heparin-treated-1	F	8	9.25926	6.5	1.97407	2.12625	nd	nd
Heparin-treated-2	F	8	10.7407	8.3	3.21111	1.76113	1.9	nd
Heparin-treated-3	F	8	9.48	7.1	2.66481	3.2032	2.4	nd
Heparin-treated-4	M	8	10.3	8.7	2.29074	1.42113	1.1	nd
Heparin-treated-5	M	8	10.54	6.7	2.39815	2.66807	2.2	nd
Heparin-treated-6	M	11	nd	nd	5.20732	nd		nd
Heparin-treated-7	M	11	nd	nd	2.93013	nd		nd
Heparin-treated-8	M	11	nd	nd	1.82033	nd		nd
Heparin-treated-9	F	11	nd	nd	11.337	nd		nd
Heparin-treated-10	F	11	nd	nd	2.19956	nd		nd
Heparin-treated-11	F	11	nd	nd	3.09118	nd		nd
Heparin-treated-12	M	16	nd	nd	1.33153	nd		nd
Heparin-treated-13	M	16	nd	nd	2.30575	nd		nd
Heparin-treated-14	F	16	nd	nd	2.64621	nd		nd
Heparin-treated-15	F	8	nd	nd	1.23715	nd		nd
Heparin-treated-16	M	8	nd	nd	2.63104	nd		nd
p0p/B-treated-1	F	8	11.2	7.3	3.64581	2.7	2.00741	1.76976
p0p/B-treated-2	F	8	7.4	8.3	2.57249	2.3	2.15405	1.89617
p0p/B-treated-3	M	8	10	8.7	3.12473	2.4	1.89449	1.50682
p0p/B-treated-4	M	8	10.1	7.8	2.18678	2.1	2.03944	1.84224
p0p/B-treated-5	M	8	9.5	6.5	2.5366	2.3	1.7883	1.29277
p0p/B-treated-6	M	11	8.43137	nd	3.15379	nd	nd	nd
p0p/B-treated-7	M	11	10.1961	nd	1.26453	nd	nd	nd
p0p/B-treated-8	M	11	11.1765	nd	4.94088	nd	nd	nd
p0p/B-treated-9	F	11	10.1961	nd	3.86142	nd	nd	nd
p0p/B-treated-10	F	11	nd	nd	2.00741	nd	nd	nd
p0p/B-treated-11	F	11	nd	nd	2.15405	nd	nd	nd
p0p/B-treated-12	F	16	nd	nd	1.89449	nd	nd	nd
p0p/B-treated-13	M	16	nd	nd	2.03944	nd	nd	nd
p0p/B-treated-14	M	8	nd	nd	1.7883	nd	nd	nd
Unc13d-/- #1	M	11	10.3	10.4	10.3608	5.4	0.586206	1.26976
Unc13d-/- #2	M	11	9.5	9.7	10.0844	5.35	0.747831	1.09617
Unc13d-/- #3	M	11	9.7	9.9	9.83653	5.94	1.14226	1.30682
Unc13d-/- #4	F	11	10.6	10.3	10.1908	5.5	1.00492	1.44224
Unc13d-/- #5	F	11	9.8	9.7	9.52752	5.1	0.711821	1.09277
Unc13d-/- #6	F	11	10	nd	nd	nd		nd

## Sheet: 3b
Fig. 3b
Neuroscore
Mouse	Sex	Age (weeks)	0 min	15 min	30 min	45 min	60 min	120 min	180 min	24 h
WT-1	F	8	6	1	0	0	0	0	0	0
WT-2	F	8	6	1	0	0	0	0	0	0
WT-3	M	8	6	1	0	0	0	0	0	0
WT-4	M	8	6	2	0	0	0	0	0	0
WT-5	M	8	6	2	0	0	0	0	0	0
WT-6	M	11	6	2	0	0	0	0	0	0
WT-7	M	11	6	5	4	1	2	1	2	0
WT-8	M	11	6	1	2	0	0	0	0	0
WT-9	F	11	6	1	1	0	0	0	0	0
WT-10	F	11	6	1	2	0	0	0	0	0
WT-11	F	11	6	4	1	0	0	0	0	0
WT-12	M	16	6	4	1	2	1	0	0	0
WT-13	M	16	6	4	1	1	1	0	0	0
JON/A-treated-1	F	8	6	6	6	6	6	6	6	6
JON/A-treated-2	F	8	6	6	6	6	6	6	6	6
JON/A-treated-3	F	8	6	6	6	6	6	6	6	6
JON/A-treated-4	M	8	6	6	6	6	6	6	6	6
JON/A-treated-5	M	8	6	6	6	6	6	6	6	6
JON/A-treated-6	M	11	6	6	6	6	6	6	6	6
JON/A-treated-7	M	11	6	6	6	6	6	6	6	6
JON/A-treated-8	M	11	6	6	6	6	6	6	6	6
JON/A-treated-9	F	11	6	6	6	6	6	6	6	6
JON/A-treated-10	F	11	6	6	6	6	6	6	6	6
JON/A-treated-11	F	11	6	6	6	6	6	6	6	6
JON/A-treated-12	M	16	6	6	6	6	6	6	6	6
JON/A-treated-13	M	16	6	6	6	6	6	6	6	6
JON/A-treated-14	F	16	6	6	6	6	6	6	6	6
Heparin-treated-1	F	8	6	1	1	2	1	2	2	0
Heparin-treated-2	F	8	6	4	3	3	3	3	3	5
Heparin-treated-3	F	8	6	1	1	0	0	0	0	0
Heparin-treated-4	M	8	6	1	1	1	1	2	2	6
Heparin-treated-5	M	8	6	1	1	1	1	0	0	0
Heparin-treated-6	M	11	6	1	1	1	0	0	0	0
Heparin-treated-7	M	11	6	1	1	0	0	0	0	0
Heparin-treated-8	M	11	6	1	1	1	1	2	2	5
Heparin-treated-9	F	11	6	1	0	0	0	0	0	0
Heparin-treated-10	F	11	6	4	1	1	2	1	2	6
Heparin-treated-11	F	11	6	4	0	0	0	0	0	0
Heparin-treated-12	M	16	6	4	1	1	1	0	0	0
Heparin-treated-13	M	16	6	1	1	0	0	0	0	0
Heparin-treated-14	F	16	6	4	1	1	1	2	2	5
Heparin-treated-15	F	8	6	4	1	1	1	0	0	0
Heparin-treated-16	M	8	6	1	1	1	1	2	2	0
p0p/B-treated-1	F	8	6	3	0	0	0	0	0	0
p0p/B-treated-2	F	8	6	3	1	0	0	0	0	0
p0p/B-treated-3	M	8	6	3	1	0	0	0	0	0
p0p/B-treated-4	M	8	6	4	3	3	3	3	5	6
p0p/B-treated-5	M	8	6	1	1	0	0	0	0	0
p0p/B-treated-6	M	11	6	4	1	1	0	0	0	0
p0p/B-treated-7	M	11	6	5	3	3	3	3	5	6
p0p/B-treated-8	M	11	6	5	3	3	3	3	6	6
p0p/B-treated-9	F	11	6	4	3	3	3	3	5	6
p0p/B-treated-10	F	11	6	4	3	3	3	3	6	6
p0p/B-treated-11	F	11	6	5	3	3	3	3	5	6
p0p/B-treated-12	F	16	6	5	3	3	3	3	6	6
p0p/B-treated-13	M	16	6	4	3	3	3	3	5	6
p0p/B-treated-14	M	8	6	4	3	3	3	3	6	6
Unc13d-/- #1	M	11	6	6	5	1	1	1	2	6
Unc13d-/- #2	M	11	6	6	6	5	3	3	3	6
Unc13d-/- #3	M	11	6	6	5	1	2	1	2	6
Unc13d-/- #4	F	11	6	6	5	3	3	3	3	6
Unc13d-/- #5	F	11	6	6	6	5	3	3	3	6
Unc13d-/- #6	F	11	6	6	6	5	3	3	3	6
Unc13d-/- #7	F	17	6	6	5	1	1	1	2	6
Unc13d-/- #8	F	17	6	6	5	1	1	1	2	6
Unc13d-/- #9	M	17	6	6	6	5	3	1	2	6
Unc13d-/- #10	M	17	6	6	6	5	1	1	2	6

## Sheet: 3c
Fig. 3c
Survival			Death [min]
Mouse	Sex	Age (weeks)
WT-1	F	8	15
WT-2	F	8	17
WT-3	M	8	20
WT-4	M	8	23
WT-5	M	8	28
WT-6	M	11	30
WT-7	M	11	survived
WT-8	M	11	42
WT-9	F	11	33
WT-10	F	11	44
WT-11	F	11	43
WT-12	M	16	survived
WT-13	M	16	66
WT-14	F	16	85
JON/A-treated-1	F	8	survived
JON/A-treated-2	F	8	survived
JON/A-treated-3	F	8	survived
JON/A-treated-4	M	8	survived
JON/A-treated-5	M	8	survived
JON/A-treated-6	M	11	survived
JON/A-treated-7	M	11	survived
JON/A-treated-8	M	11	survived
JON/A-treated-9	F	11	survived
JON/A-treated-10	F	11	survived
JON/A-treated-11	F	11	survived
JON/A-treated-12	M	16	survived
JON/A-treated-13	M	16	survived
JON/A-treated-14	F	16	survived
Heparin-treated-1	F	8	1440
Heparin-treated-2	F	8	survived
Heparin-treated-3	F	8	41
Heparin-treated-4	M	8	survived
Heparin-treated-5	M	8	80
Heparin-treated-6	M	11	54
Heparin-treated-7	M	11	33
Heparin-treated-8	M	11	survived
Heparin-treated-9	F	11	30
Heparin-treated-10	F	11	survived
Heparin-treated-11	F	11	23
Heparin-treated-12	M	16	66
Heparin-treated-13	M	16	32
Heparin-treated-14	F	16	survived
Heparin-treated-15	F	8	69
Heparin-treated-16	M	8	1440
p0p/B-treated-1	F	8	16
p0p/B-treated-2	F	8	37
p0p/B-treated-3	M	8	45
p0p/B-treated-4	M	8	survived
p0p/B-treated-5	M	8	44
p0p/B-treated-6	M	11	46
p0p/B-treated-7	M	11	survived
p0p/B-treated-8	M	11	survived
p0p/B-treated-9	F	11	survived
p0p/B-treated-10	F	11	survived
p0p/B-treated-11	F	11	survived
p0p/B-treated-12	F	16	survived
p0p/B-treated-13	M	16	survived
p0p/B-treated-14	M	8	survived
Unc13d-/- #1	M	11	survived
Unc13d-/- #2	M	11	survived
Unc13d-/- #3	M	11	survived
Unc13d-/- #4	F	11	survived
Unc13d-/- #5	F	11	survived
Unc13d-/- #6	F	11	survived
Unc13d-/- #7	F	17	survived
Unc13d-/- #8	F	17	survived
Unc13d-/- #9	M	17	survived
Unc13d-/- #10	M	17	survived
