# Supplementary material for: Foudroyant cerebral venous (sinus) thrombosis triggered through CLEC-2 and GPIIb/IIIa dependent platelet activation
Source: Nat Cardiovasc Res. 2022 Feb 10;1(2):132–41. doi: 10.1038/s44161-021-00017-1 (PMC11358028; doi:10.1038/s44161-021-00017-1)
Supplement: Supplementary file 17 — File contains source data [file 44161_2021_17_MOESM17_ESM.xlsx]

## Sheet: 4a
Fig. 4a
Neuroscore
Mouse	Sex	Age (weeks)	0 min	15 min	30 min	45 min	60 min	120 min	180 min	24 h
Control-1	M	8	6	1	0	0	0	0	0	0
Control-2	M	8	6	1	1	0	0	0	0	0
Control-3	M	8	6	1	0	0	0	0	0	0
Control-4	F	8	6	1	0	0	0	0	0	0
Control-5	F	8	6	1	0	0	0	0	0	0
Control-6	F	8	6	1	1	0	0	0	0	0
Control-7	F	8	6	1	0	0	0	0	0	0
Control-8	F	8	6	5	4	1	2	1	2	0
Control-9	F	8	6	1	0	0	0	0	0	0
Control-10	M	8	6	1	0	0	0	0	0	0
Control-11	M	8	6	1	1	0	0	0	0	0
Control-12	M	8	6	4	1	2	0	0	0	0
JON/A-treated-1	M	8	6	4	3	3	3	5	6	6
JON/A-treated-2	M	8	6	4	3	3	5	6	6	6
JON/A-treated-3	M	8	6	5	4	5	6	6	6	6
JON/A-treated-4	F	8	6	5	4	5	6	6	6	6
JON/A-treated-5	F	8	6	4	3	3	5	6	6	6
JON/A-treated-6	F	8	6	4	4	5	6	6	6	6
JON/A-treated-7	F	8	6	4	3	3	5	6	6	6
JON/A-treated-8	F	8	6	5	4	5	6	6	6	6
JON/A-treated-9	F	8	6	4	4	5	6	6	6	6
JON/A-treated-10	M	8	6	5	5	5	6	6	6	6
JON/A-treated-11	M	8	6	3	3	3	3	5	6	6
JON/A-treated-12	M	8	6	4	5	5	6	6	6	6
JON/A-treated-13	F	18	6	3	3	5	5	6	6	6
JON/A-treated-14	F	18	6	5	5	5	6	6	6	6
JON/A-treated-15	F	18	6	3	3	5	5	6	6	6
Heparin-treated-1	M	8	6	4	0	0	0	0	0	0
Heparin-treated-2	M	8	6	1	0	0	0	0	0	0
Heparin-treated-3	M	8	6	4	0	0	0	0	0	0
Heparin-treated-4	F	8	6	1	1	0	0	0	0	0
Heparin-treated-5	F	8	6	1	0	0	0	0	0	0

## Sheet: 4b
Fig. 4b
Survival			Death [min]
Mouse	Sex	Age (weeks)
Control-1	M	8	19
Control-2	M	8	34
Control-3	M	8	21
Control-4	F	8	28
Control-5	F	8	27
Control-6	F	8	32
Control-7	F	8	30
Control-8	F	8	survived
Control-9	F	8	23
Control-10	M	8	24
Control-11	M	8	45
Control-12	M	8	68
JON/A-treated-1	M	8	105
JON/A-treated-2	M	8	survived
JON/A-treated-3	M	8	survived
JON/A-treated-4	F	8	survived
JON/A-treated-5	F	8	> 3 h
JON/A-treated-6	F	8	survived
JON/A-treated-7	F	8	> 3 h
JON/A-treated-8	F	8	survived
JON/A-treated-9	F	8	survived
JON/A-treated-10	M	8	survived
JON/A-treated-11	M	8	survived
JON/A-treated-12	M	8	survived
JON/A-treated-13	F	18	survived
JON/A-treated-14	F	18	survived
JON/A-treated-15	F	18	survived
JON/A-treated-16	M	8	OE after 3 h
JON/A-treated-17	M	8	OE after 3 h
JON/A-treated-18	M	8	OE after 3 h
JON/A-treated-19	F	8	OE after 1 h
JON/A-treated-20	F	8	OE after 45 min
Heparin-treated-1	M	8	17
Heparin-treated-2	M	8	27
Heparin-treated-3	M	8	16
Heparin-treated-4	F	8	38
Heparin-treated-5	F	8	11
Heparin-treated-6	F	8	105

## Sheet: 4c
Fig. 4c
Platelet count [10^5/µl]
Mouse	Sex	Age (weeks)	0 min	5 min	20 min	60 min	180 min	24 h
Control-1	M	8	10.0658	7.78	2.03889	0.928367	nd	nd
Control-2	M	8	9.27632	8.04	2.74444	0.684975	nd	nd
Control-3	M	8	10.6579	7.58	3.12778	2.27287	nd	nd
Control-4	F	8	nd	8.63	1.84259	0.793296	nd	nd
Control-5	F	8	nd	6.2	1.62918	2.57435	nd	nd
Control-6	F	8	8.43137	6.06	6.33238	0.951376	nd	nd
Control-7	F	8	10.1961	8.04	1.79112	0.0899536	nd	nd
Control-8	F	8	11.1765	7.47	nd	0.573111	nd	nd
Control-9	F	8	10.1961	nd	0.928111	1.712	nd	nd
Control-10	M	8	nd	nd	nd	1.39148	nd	nd
Control-11	M	8	nd	nd	1.1731	1.1354	nd	nd
Control-12	M	8	nd	nd	0.962413	1.13507	nd	nd
JON/A-treated-1	M	8	8.43137	7.93889	9.47407	7.00404	10.1348	10.9691
JON/A-treated-2	M	8	10.1961	8.20926	7.07407	7.61534	11.7411	9.37636
JON/A-treated-3	M	8	11.1765	7.73148	9.20926	9.28633	9.00892	8.55216
JON/A-treated-4	F	8	10.1961	8.80556	8.93333	9.74128	8.99038	9.75931
JON/A-treated-5	F	8	10.2	6.32778	8.03704	9.89201	8.66846	10.579
JON/A-treated-6	F	8	9.2	nd	10.3922	8.27764	nd	nd
JON/A-treated-7	F	8	6.8	nd	7.14245	10.2343	nd	nd
JON/A-treated-8	F	8	9.4	nd	7.66003	nd	nd	nd
JON/A-treated-9	F	8	9.6	nd	9.00375	nd	nd	nd
JON/A-treated-10	M	8	nd	nd	8.4876	nd	nd	nd
JON/A-treated-11	M	8	nd	nd	10.1348	nd	nd	nd
JON/A-treated-12	M	8	nd	nd	11.7411	nd	nd	nd
JON/A-treated-13	F	18	nd	nd	9.00892	nd	nd	nd
JON/A-treated-14	F	18	nd	nd	8.99038	nd	nd	nd
JON/A-treated-15	F	18	nd	nd	8.66846	nd	nd	nd
Heparin-treated-1	M	8	9.25926	6.5	3.34631	nd	nd	nd
Heparin-treated-2	M	8	10.7407	6.7	4.34544	nd	nd	nd
Heparin-treated-3	M	8	9.48	4.5	2.8489	nd	nd	nd
Heparin-treated-4	F	8	10.3	5.6	2.32987	nd	nd	nd
Heparin-treated-5	F	8	10.54	6.7	5.38495	nd	nd	nd
