# Supplementary material for: Foudroyant cerebral venous (sinus) thrombosis triggered through CLEC-2 and GPIIb/IIIa dependent platelet activation
Source: Nat Cardiovasc Res. 2022 Feb 10;1(2):132–41. doi: 10.1038/s44161-021-00017-1 (PMC11358028; doi:10.1038/s44161-021-00017-1)
Supplement: Supplementary file 18 — File contains source data [file 44161_2021_17_MOESM18_ESM.xlsx]

## Sheet: ExFig_2b-c
Extended Fig. 2b															Ex Fig. 2c
64Cu-α-GPIX [%ID/ml]															%ID/ml (after 20 min)
Mouse	Sex	Age (weeks)	-12.5 min	-7.5 min	-2.5 min	2.5 min	7.5 min	12.5 min	17.5 min	22.5 min	27.5 min	32.5 min	37.5 min	42.5 min
untreated-1	F	8	nd	nd	nd	1.66	1.68	1.7	1.74	1.76	1.76	1.74	1.74	1.75	1.7475
untreated-2	F	8	nd	nd	nd	1.8	1.84	1.8	1.82	1.71	1.81	1.88	1.81	1.8	1.825
untreated-3	F	8	1.74	1.74	1.77	1.74	1.77	1.7	1.75	1.69	1.63	1.63	1.64	1.6	1.625
untreated-4	F	8	1.66	1.69	1.62	1.65	1.57	1.63	1.65	1.64	1.62	1.65	1.63	1.64	1.635
INU1-fab-1	F	8	nd	nd	nd	1.17	1.17	1.13	1.62	2.21	2.29	2.27	2.22	2.22	2.25
INU1-fab-2	F	8	nd	nd	nd	1.63	1.67	1.74	2.12	2.52	2.73	2.72	2.75	2.72	2.73
INU1-fab-3	F	8	nd	nd	nd	1.35	1.54	2.69	3.39	3.39	3.39	3.4	3.37	3.39	3.3875
INU1-fab-4	F	8	nd	nd	nd	1.52	1.5	2.1	2.74	2.81	2.81	2.87	2.8	2.9	2.845
INU1-fab-5	F	8	1.84	1.79	1.8	1.78	1.82	1.81	1.83	1.95	2.01	2.09	2.18	2.23	2.1275
INU1-fab-6	F	8	1.38	1.42	1.36	1.43	1.41	1.4	1.38	1.43	1.53	1.76	1.97	2.17	1.8575
INU1-fab-7	F	8	1.62	1.62	1.66	1.62	1.54	1.55	1.54	1.52	1.59	1.81	1.87	2.02	1.8225
INU1-IgG-1	F	8	1.36	1.34	1.35	0.51	0.4	0.35	0.38	0.37	0.36	0.38	0.38	0.41	0.3825
INU1-IgG-2	F	8	1.36	1.35	1.36	0.48	0.41	0.41	0.4	0.43	0.43	0.43	0.46	0.42	0.435
INU1-IgG-3	F	8	1.66	1.7	1.58	0.49	0.44	0.48	0.45	0.46	0.48	0.48	0.48	0.5	0.485
