# Supplementary material for: Foudroyant cerebral venous (sinus) thrombosis triggered through CLEC-2 and GPIIb/IIIa dependent platelet activation
Source: Nat Cardiovasc Res. 2022 Feb 10;1(2):132–41. doi: 10.1038/s44161-021-00017-1 (PMC11358028; doi:10.1038/s44161-021-00017-1)
Supplement: Supplementary file 19 — File contains source data [file 44161_2021_17_MOESM19_ESM.xlsx]

## Sheet: ExFig_5
Extended Fig. 5
Mouse	Sex	Age (weeks)	Death [min]	Platelet count [10^5/µl]
WT-1	F	8	15	3.57435
WT-2	F	8	17	1.95138
WT-3	M	8	20	1.08995
WT-4	M	8	23	1.57311
WT-5	M	8	28	2.712
WT-6	M	11	30	1.46915
WT-7	M	11	survived	3.42009
WT-8	M	11	42	2.17399
WT-9	F	11	33	3.87063
WT-10	F	11	44	4.28181
WT-11	F	11	43	2.97709
WT-12	M	16	survived	1.03489
WT-13	M	16	66	2.44227
WT-14	F	16	85	nd
CLEC-2 depleted #1	M	8	survived	11.9478
CLEC-2 depleted #2	M	8	survived	9.91782
CLEC-2 depleted #3	M	8	survived	9.95963
CLEC-2 depleted #4	F	8	survived	9.82881
CLEC-2 depleted #5	F	8	survived	10.5919
CLEC-2 depleted #6	F	8	survived	nd
CLEC-2 depleted #7	F	8	survived	nd
CLEC-2 depleted #8	F	8	survived	nd
CLEC-2 depleted #9	M	8	survived	nd
CLEC-2 depleted #10	M	8	survived	nd
platelet-depleted #1	M	8	survived	0.174074
platelet-depleted #2	M	8	survived	0.0740741
platelet-depleted #3	M	8	survived	0.209259
platelet-depleted #4	F	8	survived	0.133333
platelet-depleted #5	F	8	survived	0.037037
platelet-depleted #6	F	8	survived	0.392157
platelet-depleted #7	F	8	survived	0.142445
platelet-depleted #8	F	8	survived	0.160035
platelet-depleted #9	M	8	survived	0.00374856
platelet-depleted #10	M	8	survived	0.287601
Clec1bY7A/Y7A #1	M	8	survived	10.3608
Clec1bY7A/Y7A #2	M	8	survived	10.0844
Clec1bY7A/Y7A #3	M	8	survived	9.83653
Clec1bY7A/Y7A #4	F	8	survived	10.1908
Clec1bY7A/Y7A #5	F	8	survived	9.52752
Clec1bY7A/Y7A #6	F	8	survived	nd
Clec1bY7A/Y7A #7	F	13	survived	nd
Clec1bY7A/Y7A #8	F	13	survived	nd
Clec1bY7A/Y7A #9	M	13	survived	nd
Clec1bY7A/Y7A #10	M	13	survived	nd
Sykfl/fl, Pf4-Cre+ #1	M	16	survived	7.86766
Sykfl/fl, Pf4-Cre+ #2	M	16	survived	7.25963
Sykfl/fl, Pf4-Cre+ #3	M	16	survived	7.87463
Sykfl/fl, Pf4-Cre+ #4	F	16	survived	8.23264
Sykfl/fl, Pf4-Cre+ #5	F	16	survived	9.47407
Sykfl/fl, Pf4-Cre+ #6	F	16	survived	nd
Sykfl/fl, Pf4-Cre+ #7	F	16	survived	nd
Sykfl/fl, Pf4-Cre+ #8	F	16	survived	nd
Sykfl/fl, Pf4-Cre+ #9	M	20	survived	nd
Sykfl/fl, Pf4-Cre+ #10	M	20	survived	nd
