# Supplementary material for: Foudroyant cerebral venous (sinus) thrombosis triggered through CLEC-2 and GPIIb/IIIa dependent platelet activation
Source: Nat Cardiovasc Res. 2022 Feb 10;1(2):132–41. doi: 10.1038/s44161-021-00017-1 (PMC11358028; doi:10.1038/s44161-021-00017-1)
Supplement: Supplementary file 20 — File contains source data [file 44161_2021_17_MOESM20_ESM.xlsx]

## Sheet: ExFig_6
Extended Fig. 6
Mouse	Sex	Age (weeks)	Death [min]	Platelet count [10^5/µl]
Control-1	M	16	47	3.65886
Control-2	M	16	58	2.74422
Control-3	M	16	48	4.19508
Control-4	F	16	90	4.04263
Control-5	F	16	34	3.75756
Control-6	F	16	26	nd
ASA-treated #1	M	16	75	2.57563
ASA-treated #2	M	16	112	4.76218
ASA-treated #3	M	16	68	4.07974
ASA-treated #4	F	16	180	2.15911
ASA-treated #5	F	16	115	4.62485
ASA-treated #6	F	16	109	nd
ASA-treated #7	F	12	180	nd
ASA-treated #8	F	12	180	nd
ASA-treated #9	M	12	180	nd
ASA-treated #10	M	12	59	nd
Clopidogrel-treated #1	M	16	65	5.2633
Clopidogrel-treated #2	M	16	93	6.7397
Clopidogrel-treated #3	M	16	180	7.57447
Clopidogrel-treated #4	F	16	58	3.56461
Clopidogrel-treated #5	F	16	180	4.03755
Clopidogrel-treated #6	F	16	180	nd
Clopidogrel-treated #7	F	12	105	nd
Clopidogrel-treated #8	F	12	105	nd
Clopidogrel-treated #9	M	12	180	nd
Clopidogrel-treated #10	M	12	53	nd
