# Supplementary material for: Foudroyant cerebral venous (sinus) thrombosis triggered through CLEC-2 and GPIIb/IIIa dependent platelet activation
Source: Nat Cardiovasc Res. 2022 Feb 10;1(2):132–41. doi: 10.1038/s44161-021-00017-1 (PMC11358028; doi:10.1038/s44161-021-00017-1)
Supplement: Supplementary file 21 — File contains source data [file 44161_2021_17_MOESM21_ESM.xlsx]

## Sheet: ExFig_7a-b
Extended Fig. 7a				Ext. Fig. 7b
Mouse	Sex	Age (weeks)	JON/A-FITC [MFI]	INU1-FITC [MFI]
Control-1	F	8	481	105
Control-2	F	8	494	108
Control-3	M	8	465	111
Control-4	M	8	454	108
Control-5	M	8	479	111
Control-6	M	11	447	106
Control-7	M	11	445	109
Control-8	F	11	464	104
JON/A-treated-1	F	8	35	9
JON/A-treated-2	F	8	34	7
JON/A-treated-3	F	8	23	8
JON/A-treated-4	M	8	23	7
JON/A-treated-5	M	8	32	7
JON/A-treated-6	M	11	23	8
JON/A-treated-7	M	11	32	10
JON/A-treated-8	F	11	21	nd

## Sheet: ExFig_7c
Extended Fig. 7c
Mouse	Sex	Age (weeks)	Platelet count [10^5/µl]
Control-1	F	8	0.44
Control-2	F	8	0.433261
Control-3	M	8	0.449937
Control-4	M	8	0.45323
JON/A-treated-1	F	8	0.401239
JON/A-treated-2	F	8	0.45144
JON/A-treated-3	M	8	0.645312
JON/A-treated-4	M	8	0.432954
